# Supplementary material for: Extracellular vesicles as biomarkers for endometrial cancer – A systematic review
Source: Transl Oncol. 2025 Sep 22;62:102543. doi: 10.1016/j.tranon.2025.102543 (PMC12493225; doi:10.1016/j.tranon.2025.102543)
Supplement: Supplementary file 1 [file mmc1.xlsx]

## Sheet: Sheet1
Reference	Study design	Country	Population	Biofluid collection & processing	Biofluid for EV analysis	EV isolation & characterization	Biomarker method	Significant biomarker	Biomarker type	Findings	Comments
Abu Saadeh et al. (2016) [1]	Prospective	Ireland	20 females with EC	Blood was taken using 3.13% sodium citrate as anticoagulant, double centrifuged, then plasma stored at -80oC	Plasma	Differential centrifugation – not characterized	EV levels (Zymutest MP-activity, Hyphen Biomed)	None	Diagnostic	No difference in females with EC vs females with ovarian cancer or controls
			38 females with ovarian cancer
			22 females with borderline ovarian cancer
			50 females with a benign gynaecological condition
Cheng et al. (2016) [2]	Prospective	Taiwan	5 females with EC (Histology: 5 endometrioid)	Fluid was centrifuged and filtered	Cervicovaginal fluid	No isolation - characterized by tunable resistive pulse sensing	EV concentration and size (qNano, Izon)	EV concentration	Diagnostic	Elevated in females with EC vs controls (p<0.05)
			15 females with a benign gynaecological condition
Dziechciowski et al. (2018) [3]	Prospective	Poland	37 females with EC (Grade: 15 G1, 13 G2, 9 G3; FIGO Stage: 27 I, 9 >III; Age: 40-75 years)	Blood was collected on citrate, centrifuged, then plasma stored at -80oC	Plasma (peripheral and uterine)	None	Flow cytometry for tissue factor (all EVs), CD14 (monocyte EVs), and CD144 (endothelial EVs)	EV count (total, endothelial, monocytic)	Diagnostic	Elevated in females with EC vs controls (p<0.0001) – no association with EC grade or stage
			23 healthy females (Age: 40-65 years)
Fan et al. (2021) [4]	Prospective	China	30 females with EC (Grade: 8 G1, 14 G2, 8 G3; FIGO Stage: 27 I, 3 II-IV; Age: 18-75 years)	Blood was collected in SST tubes, processed within 6 hours by double centrifugation, then serum stored at -80oC	Serum	ExoQuick Exosome Precipitation Solution (System Biosciences) – not characterized	Targeted analysis of 6 miRNAs (miR-143-3p, miR-195-5p, miR-20b-5p, miR-204-5p, miR-423-3p, miR-484) by qRT-PCR1	miR-20b-5p	Diagnostic	Elevated in females with EC vs controls (p=0.028; FC = 1.97; 95% CI=1.24-2.70)	It cannot be excluded that most patients included in this study were also included in Fan et al. (2021) [5]
			30 healthy females (Age: 18-75 years)
Fan et al. (2021) [5]	Prospective	China	27 females with EC (Grade: 10 G1, 13 G2, 4 G3; FIGO Stage: 26 I, 1 II-IV)	Blood was collected in EDTA tubes, processed within 6 hours by double centrifugation, then plasma stored at -80oC	Plasma	ExoQuick Exosome Precipitation Solution (System Biosciences) – not characterized	Targeted analysis of 3 miRNAs (miR-142-3p, miR-146a-5p, miR-151a-5p) by qRT-PCR2	miR-151a-5p	Diagnostic	Elevated in females with EC vs controls (p=0.029)	It cannot be excluded that most patients included in this study were also included in Fan et al. (2021) [4]
			23 healthy females
Herrero et al. (2019) [6]	Prospective	Spain	Discovery: 9 females with EC 10 healthy females	Blood was collected in CellSave tubes, double centrifuged, then plasma stored at -80oC	Plasma	ExoGAG (Nasasbiotech) – characterized by Nanoparticle Tracking Analysis (Nanosight NS300, Malvern Instruments), flow cytometry (CD9), transmission electron microscopy (FEI TECNAI T20, Thermo Fisher Scientific)	EV concentration and size (Nanoparticle Tracking Analysis)	EV concentration	Diagnostic	Elevated in females with EC vs controls (p=0.015)
			Validation (includes discovery cohort): 41 females with EC (Histology: 26 endometrioid, 12 non-endometrioid, 3 other; Grade: 15 G1, 11 G2, 14 G3, 1 unknown; FIGO Stage: 26 I, 6 II, 8 III, 1 IV; Age: 46-88 years) 20 healthy females (Age: 47-77 years)				Targeted analysis of 2 proteins (ANXA2, L1CAM) by ELISA	ANXA2	Diagnostic	Elevated in females with EC vs controls (p=0.001, AUC=0.75)
									Diagnostic & Prognostic	Elevated in females with non-endometrioid EC vs endometrioid EC (p=0.019), grade 3 vs grade 1-2 EC (p=0.038), and stage III-IV vs stage I-II EC (p=0.043)
									Prognostic	Elevated in females with EC with high risk of recurrence vs low/intermediate risk of recurrence (p=0.012)
Mariscal et al. (2019) [7]	Prospective	Spain	45 females with EC (Histology: 27 endometrioid, 18 non-endometrioid; Grade: 1 G1, 11 G2, 25 G3, 8 unknown; FIGO Stage: 13 I, 8 II, 14 III, 8 IV, 2 unknown; Age: 38-83 years)	15ml blood was drawn with a 21G needle, double centrifuged, then plasma stored at -80oC	Plasma	Differential ultracentrifugation – characterized by dynamic light scattering (ZetaSizer Nano ZS, Malvern Instruments), transmission electron microscopy (JEOL JEM-2010 120kV), Western blot (CD9, CD81, PDCD6IP, HSP90B1)	Targeted analysis of 2 proteins (ANXA2 (1 peptide), LGALS3BP (3 peptides)) by Multiple Reaction Monitoring3	LGALS3BP	Diagnostic	Elevated in females with EC vs controls (p=0.002-0.003, mean FC=5.78)
			7 healthy females (age-matched)
Qian et al. (2022) [8]	Retrospective	China	40 females with EC (Age: 50-65 years)	No description of blood collection, processing or storage	Serum	Differential ultracentrifugation – not characterized	Targeted analysis of one tsRNA (tRF-20-S998LO9D) by qRT-PCR4	tRF-20-S998LO9D	Diagnostic	Decreased in females with EC vs controls (p=3.5x10-7; AUC=0.77)
			40 healthy subjects
Rojalin et al. (2020) [9]	Retrospective	USA	3 females with EC (Histology: 2 endometrioid, 1 serous)	Serum was obtained from the UC Davis Comprehensive Cancer Center Pathology Biorepository Resource	Serum	Differential ultracentrifugation – characterized by Nanoparticle Tracking Analysis (NanoSight LM10, Malvern Instruments), scanning electron microscopy (Thermo Fisher Quattro S)	Surface-enhanced Raman scattering (SERS)	SERS spectra	Diagnostic	Distinct spectra between females with EC, ovarian cancer, and benign gynaecological conditions (sensitivity = 100%; specificity = 99.2%; accuracy = 99.4%)
			3 females with ovarian cancer
			2 females with a benign gynaecological condition
Roman-Canal et al. (2019) [10]	Prospective	Spain	25 females with EC (Histology: 20 endometrioid, 5 non-endometrioid; Grade: 13 G1, 4 G2, 6 G3, 2 unknown; FIGO Stage: 13 I, 4 II, 6 III, 2 unknown; Age: 46-80 years)	Peritoneal lavage: 100ml physiological saline was instilled into the abdominal cavity with a 50ml syringe; 50-100ml was extracted with a 50ml syringe attached to a 14G needle and stored at -80oC	Peritoneal lavage from females with EC	Differential ultracentrifugation – characterized by Nanoparticle Tracking Analysis (NanoSight LM10, Malvern Instruments)	EV concentration and size (Nanoparticle Tracking Analysis)	miR-383-5p miR-10b-5p miR-34c-3p miR-449b-5p miR-34c-5p miR-200b-3p miR-2110 miR-34b-3p	Diagnostic	114 miRNAs were differentially abundant in females with EC vs controls (adj. p<0.05 and logFC≥1)5. Of these 114 miRNAs, eight had an AUC ≥0.90 (0.90 – 0.96)6 – all eight miRNAs were decreased in females with EC vs controls (sensitivity = 0.72 – 0.90; specificity = 0.79 – 0.93)
			25 subjects with decompensated cirrhosis (5 females aged 52-78 years, 20 males aged 50-90 years)	Ascitic fluid: 100ml ascitic fluid was aspirated using a 18G or 21G needle or an over-the-needle catheter device	Ascitic fluid from controls		Targeted analysis of 754 miRNAs (Taqman OpenArray Human MicroRNA Panel, Thermo Fisher Scientific)
Sommella et al. (2022) [11]	Prospective	Italy	Discovery: 12 females with EC (Histology: 12 endometrioid; Grade: 7 G1, 1 G2, 4 G3; FIGO Stage: 12 I; Age: 54-81 years) 12 healthy females	Serum was centrifuged, then stored at -80oC	Serum	Total Exosome Isolation Kit (Thermo Fisher Scientific) – characterized by Western blot (CD63, CD9)	Discovery: Untargeted nanoflow ultra-high performance liquid chromatography high-resolution mass spectrometry	APOA1 HBB CA1 HBD LPA SAA4 PF4V1	Diagnostic	33 proteins were differentially abundant in females with EC vs controls (p<0.05 and FC≥1.5 or ≤0.6)7. 7 proteins were validated to be elevated in females with EC vs controls (p<0.05 and FC≥3.5). Multivariate logistic regression modelling indicated PF4V1, APOE and HBD discriminated females with EC vs controls (AUC = 0.84; sensitivity = 82.86%; specificity = 71.43%)
			Validation (includes discovery cohort): 36 females with EC (Histology: 36 endometrioid; Grade: 13 G1, 10 G2, 13 G3; FIGO Stage: 18 I, 8 II, 7 III, 3 IV; Age: 48-88 years) 36 healthy females (Age: 23-78 years)				Validation: Targeted analysis of 8 proteins with FC≥3.5 and p<0.05 (APOA1, HBB, CA1, HBD, LPA, SAA4, PF4V1, APOE) by Western blot	PF4V1 CA1 HBD APOE	Diagnostic & Prognostic	Multivariate logistic regression modelling indicated PF4V1, CA1 and HBD discriminated females with stage I EC vs controls (AUC = 0.98; sensitivity = 100%; specificity = 86.11%). APOE discriminated females with stage II-IV EC vs controls (AUC = 0.81; sensitivity = 83.33%; specificity = 68.57%)
Song et al. (2021) [12]	Prospective	China	Discovery: 12 females with EC (FIGO Stage: 6 I-II aged mean 61 years, 6 III-IV aged mean 56 years) 6 healthy females (Age: mean 62 years)	2ml plasma was collected	Plasma	ExoQuick kit (System Biosciences) – characterized by Nanoparticle Tracking Analysis (ZetaView, Particle Matrix), transmission electron microscopy, Western blot (CD63, CD81, HSP70, CD9)	EV protein concentration (BCA protein assay kit, Thermo Fisher Scientific)	EV protein concentration	Diagnostic	Elevated in females with EC vs controls (p<0.001)	It cannot be excluded that most of the patients included in this study were also included in Song et al. (2022) [13]
			Validation: 87 females with EC (FIGO Stage: 80 I-II aged mean 56 years, 7 III-IV aged mean 53 years) 12 females with EHA (Age: mean 53 years) 42 healthy females (Age: mean 58 years)				Discovery: Untargeted tandem mass tag labelling quantitative proteomics	LGALS3BP	Diagnostic	105 proteins were differentially abundant in females with EC vs controls (p<0.05 and FC>1.30 or FC<0.77)8. LGALS3BP was validated to be elevated in females with EC vs controls (p<0.01, AUC = 0.74) and in females with EHA vs controls (p<0.001)
							Validation: Targeted analysis of one protein that was consistently elevated in all comparisons (LGALS3BP) by Western blot and ELISA		Prognostic	15 proteins were differentially abundant in females with metastatic EC vs non-metastatic EC (p<0.05 and FC>1.30 or FC<0.77)9. LGALS3BP was validated to be elevated in females with metastatic EC vs non-metastatic EC (p<0.01)
Song et al. (2022) [13]	Prospective	China	84 females with EC (FIGO Stage: 76 I-II aged mean 57 years, 8 III-IV aged mean 55 years)	No description of blood collection, processing or storage	Plasma	ExoQuick kit (System Biosciences) – characterized by Nanoparticle Tracking Analysis (ZetaView, Particle Matrix), transmission electron microscopy, Western blot (CD63, CD81, HSP70, CD9)	Targeted analysis of one protein (SERPINA5) by Western blot and ELISA	SERPINA5	Diagnostic	Elevated in females with EC vs controls (p<0.0001, AUC = 0.77)	It cannot be excluded that patients included in this study were also included in Song et al. (2021) [12]
			28 healthy females (Age: mean 55 years)
Srivastava et al. (2018) [14]	Prospective	USA	Discovery: 22 females with EC 5 females without cancer	30-50ml urine was collected under sterile conditions, then snap-frozen	Urine	Differential ultracentrifugation – characterized by Nanoparticle Tracking Analysis (NanoSight NTA-300, Malvern Instruments), transmission electron microscopy (Hitachi 7600), Western blot (CD63, CD81, HSP90B1)	Discovery: Targeted analysis of 84 miRNAs (miScript Human miFinder miRNA PCR array kit, Qiagen)	None	Diagnostic	Statistical comparisons were not reported
			Validation (randomly selected from discovery cohort): 5 females with EC 5 femaled without cancer				Validation: Targeted analysis of the most enriched miRNA (miR-200c-3p) by qRT-PCR
Ura et al. (2021) [15]	Prospective	Italy	15 females with EC (Histology: 15 endometrioid; Age: 36-48 years)	Blood was centrifuged, then serum stored at -80oC	Serum	Total Exosome Isolation Kit (Thermo Fisher Scientific) – characterized by atomic force microscopy (Multimode8, Bruker), Western blot (CD9, CD63, TSG101)	Targeted analysis of 4 proteins (C1R, CLU, ITIH4, SERPINC1) by Western blot10	C1R ITIH4	Diagnostic	Both proteins elevated in females with EC vs controls. Multivariate logistic regression modelling indicated an AUC of 0.81 (sensitivity = 80.0%; specificity = 86.7%)
			15 healthy women
Wang et al. (2022) [16]	Unknown	China	Discovery: 4 females with EC 4 healthy females	No description of blood collection, processing or storage	Plasma	Unknown	Dicovery: Untargeted RNA sequencing	miR-21-5p miR-26a-5p miR-199a-3p miR-516b-5p	Diagnostic	All 4 miRNAs validated to be decreased in females with EC vs controls (p<0.05)11
			Validation (includes discovery cohort): 50 females with EC (Histology: 37 endometrioid, 13 non-endometrioid; Grade: 39 G1-2, 11 G3; FIGO Stage: 27 I-II, 23 III-IV) 50 healthy females				Validation: Targeted analysis of the top 10 dysregulated miRNAs (miR-183-5p, miR-182-5p, miR-516b-5p, miR-411-3p, miR-873-5p, miR-15a-5p, miR-101-3p, miR-26a-5p, miR-21-5p, miR-199a-3p) by qRT-PCR	miR-15a-5p miR-101-3p miR-182-5p miR-183-5p miR-411-3p miR-873-5p	Diagnostic	All 6 miRNAs validated to be elevated in females with EC vs controls (p<0.05)
								miR-26a-5p	Diagnostic & Prognostic	Validated to be decreased in females with stage III/IV EC vs stage I/II EC (p=0.018) and in females with EC with lymph node metastasis vs females with EC without lymph node metastasis (p=0.022, AUC = 0.83)
Wyciszkiewicz et al. (2019) [17]	Prospective	Poland	9 females with EC (Grade: 4 G1, 1 G2, 4 G3; FIGO Stage: 8 I, 1 III)	No description of blood collection, processing or storage	Serum	Differential ultracentrifugation – characterized by atomic force microscopy (Agilent 5500, Agilent), dynamic light scattering (Mastersizer 3000, Malvern Instruments), Western blot (CD63, H3)	EV levels (measured as Na+/K+-ATPase activity)	EV levels Perforin	Diagnostic	Elevated in females with EC vs females with ovarian cancer (p<0.05)
			14 females with ovarian cancer				Targeted analysis of 5 proteins (alpha-B crystallin, Hsp20, Hsp22, perforin, granzyme B) by ELISA
			7 females with endometriosis
Xanthopoulos et al. (2023) [18]	Retrospective	Germany	1 female with EC (2 years post breast cancer)	Blood was collected in EDTA tubes, centrifuged, then plasma stored at -80oC	Plasma	None	Targeted analysis of one protein (Hsp70) by ELISA12	Hsp70	Diagnostic	Elevated in female who developed EC post breast cancer (not possible to do statistics as only one case) and female with recurrent breast cancer vs females with recurrence-free breast cancer
			1 female with recurrent breast cancer
			33 females with recurrence-free breast cancer
Xu et al. (2018) [19]	Prospective	China	Discovery: 3 females with EC (FIGO stage: 3 III; Age: 50-60 years) 3 healthy females (Age: 50-60 years	Approximately 15ml blood was collected, serum isolated, then stored at -80oC	Serum	Total Exosome Isolation Kit (Thermo Fisher Scientific) – characterized by Nanoparticle Tracking Analysis (Zetaview, Particle Matrix)	EV concentration (Nanoparticle Tracking Analysis)	EV concentration	Diagnostic	Elevated in females with EC vs controls (p=0.003)
			Validation (includes all samples from discovery cohort): 10 females with EC (FIGO stage: 10 III; Age: 50-60 years) 10 healthy females (Age: 50-60 years)				Discovery: Untargeted RNA sequencing	circ_0109046 circ_0002577	Diagnostic	275 circRNAs were differentially expressed in females with EC vs controls (p<0.05). Both circRNAs were validated to be elevated in females with EC vs controls (p≤0.01)
							Validation: Targeted analysis of the top 2 differentially expressed circRNAs with FC>2 (circ_0109046, circ_0002577) by qRT-PCR
Záveský et al. (2015) [20]	Prospective	Czech Republic	10 females with EC (Histology: 8 endometrioid, 1 non-endometrioid, 1 mixed; Grade: 3 G1, 2 G2, 2 G3, 3 unknown; FIGO Stage: 1 I, 2 III, 7 unknown; Age: 51-91 years)	Second morning void urine samples were collected in Urine Collection and Preservation Tubes (Norgen Biotek Corp.), centrifuged, then stored at 2oC to 8oC	Urine	Urine Exosome RNA Isolation Kit (Norgen Biotek Corp.) – not characterized	Targeted analysis of 9 miRNAs (miR-21, miR-200b, miR-16, miR-29a, miR-106b, miR-20a, miR-1228, miR-100, miR-367) by qRT-PCR	None	Diagnostic	No difference in females with EC vs healthy controls, females with a benign condition or other malignant conditions	Most patients included in this study were also included in Záveský et al. (2016) [21]. The same miRNAs were also analyzed in Záveský et al. (2016) [21].
			6 females with ovarian cancer (Age: 55-72 years)
			1 female with mixed EC and ovarian cancer (Age: 57 years)
			6 females with a benign gynaecological condition (Age: 53-74 years)
			13 healthy females
Záveský et al. (2016) [21]	Prospective	Czech Republic	10 females with EC (Histology: 8 endometrioid, 1 non-endometrioid, 1 mixed; Grade: 3 G1, 2 G2, 2 G3, 3 unknown; FIGO Stage: 1 I, 2 III, 7 unknown; Age: 51-91 years)	Second morning void urine samples were collected in Urine Collection and Preservation Tubes (Norgen Biotek Corp.), centrifuged, then stored at 2oC to 8oC	Urine	Urine Exosome RNA Isolation Kit (Norgen Biotek Corp.) – not characterized	Targeted analysis of 9 miRNAs (miR-21, miR-200b, miR-16, miR-29a, miR-106b, miR-20a, miR-1228, miR-100, miR-367) by qRT-PCR	None	Diagnostic	No difference in females with EC vs healthy controls, females with a benign condition or other malignant conditions	Most patients included in this study were also included in Záveský et al. (2015) [20]. The same miRNAs were also analyzed in Záveský et al. (2015) [20].
			7 females with ovarian cancer (Age: 55-77 years)
			1 female with mixed EC and ovarian cancer (Age: 57 years)
			6 females with a benign gynaecological condition (Age: 53-74 years)
			19 healthy females (Age: 29-66 years)
Zheng et al. (2020) [22]	Prospective	China	100 females with EC (Grade: 15 G1, 42 G2, 43 G3; FIGO Stage: 54 I-II, 46 III-IV)	4ml blood was collected in plain vials, centrifuged, then serum stored at -70oC	Serum	miRCURY Exosome Kit (Qiagen) – not characterized	Targeted analysis of 2 miRNAs (miR-93, miR-205) by qRT-PCR	miR-93	Diagnostic	Elevated in females with EC vs controls (p-value not reported)
			100 healthy females						Diagnostic & Prognostic	Elevated in females with stage III/IV EC vs stage I/II EC (p<0.0001) and in females with EC with distant organ metastases vs females with EC without distant organ metastases (p<0.0001)
									Prognostic	High expression is associated with worse overall survival (25.5 months vs 31.3 months; p=0.006; AUC = 0.99; sensitivity = 93%; specificity = 97%) – also elevated in smokers vs non-smokers (p=0.002)
								miR-205	Diagnostic	Decreased in females with EC vs controls (p-value not reported)
									Diagnostic & Prognostic	Decreased in females with stage III/IV EC vs stage I/II EC (p=0.004), in females with EC with distant organ metastases vs females with EC without distant organ metastases (p<0.0001) and in females with EC with lymph node metastases vs females with EC without lymph node metastases (p=0.001)
									Prognostic	Low expression is associated with worse overall survival (24.8 months vs 33.3 months; p=0.01) – also decreased in smokers vs non-smokers (p=0.01)
Zhou et al. (2021) [23]	Prospective	China	Discovery: 25 females with EC (Histology: 18 endometrioid, 4 non-endometrioid, 3 unknown; FIGO Stage: 17 I, 5 II, 2 III, 1 IV) 31 healthy females	Blood was double centrifuged within 4 hours, then plasma stored at -80oC	Plasma	ExoQuick Exosome Precipitation Solution (System Biosciences) – characterized by Nanoparticle Tracking Analysis (NanoSight NS500, Malvern Instruments), transmission electron microscopy (JEOL), Western blot (CD81, TSG101, GM130)	Discovery: Untargeted miRNA sequencing	miR-15a-5p miR-106b-5p miR-107	Diagnostic	49 miRNAs were differentially expressed in females with EC vs controls (p<0.01)13. All three miRNAs were validated to be elevated in females with EC vs controls (individual AUCs = 0.61 – 0.82; combined AUC = 0.87)
			Validation: 115 females with EC (Histology: 51 endometrioid, 11 non-endometrioid, 48 mixed, 5 unknown; FIGO Stage: 82 I, 15 II, 17 III, 1 unknown) 87 healthy females				Validation: Targeted analysis of 6 miRNAs that were also differentially expressed in TCGA data and were identified by random forest algorithm to distinguish females with EC from controls (miR-106b-5p, miR-107, miR-139-3p, miR-15a-5p, miR-574-3p, miR-3615) by droplet digital PCR	miR-15a-5p	Diagnostic & Prognostic	Validated to be elevated in females with EC with depth of infiltration ≥1/2 vs <1/2 (p=0.032) and in tumor size ≥10cm3 vs <10cm3 (p=0.002)
									Prognostic	Validated to be elevated in females with p53-positive EC vs p53-negative EC (p=0.010)14
AUC = area under the receiver operator characteristic curve; circRNA = circular RNA; EC = endometrial cancer; EHA = endometrial hyperplasia with atypia (also known as endometrial intraepithelial neoplasia, EIN); ELISA = enzyme-linked immunosorbent assay; EV = extracellular vesicle; FC = fold-change; FIGO = Federation of Gynecology and Obstetrics; G = grade; miRNA = micro RNA; qRT-PCR = quantitati…
1 miRNAs were first screened in two pooled serum samples from 20 females with EC and one pooled sample from 10 healthy females using the miRCURY miRNA qPCR panel (174 miRNAs; Qiagen). Dysregulated miRNAs were confirmed in serum from 62 females with EC and 72 healthy females by qRT-PCR, before being tested in EVs isolated from an independent cohort.
2 miRNAs were first screened in two pooled plasma samples from 20 females with EC and one pooled sample from 10 healthy females using the miRCURY miRNA qPCR panel (174 miRNAs; Qiagen). Dysregulated miRNAs were confirmed in plasma from 66 females with EC and 56 healthy females by qRT-PCR, before being tested in EVs isolated from an independent cohort.
3 Proteins of interest were first identified by global proteomic characterization (SILAC) of extracellular vesicles purified from two EC cell lines (Hec1A and derivative overexpressing ETV5 transcription factor), before being validated in EVs isolated from females.
4 tsRNAs of interest were first identified in TCGA data. tsRNAs that were upregulated in EC versus normal endometrial tissue and were associated with worse overall survival were validated in independent tissue samples from 10 females with EC and 10 healthy females. Only tsRNAs that were differentially expressed were tested in EVs.
5 See Table 1 and Supplementary File 3.
6 The cohort was randomly divided into training and validation sets (3:2) and each miRNA was fitted in the logistic regression model – this process was repeated 500 times. The classification ability of each miRNA was evaluated using AUC, accuracy, sensitivity, and specificity in the validation set.
7 See Table 2 and Supplementary File 4.
8 See Table 2 and Supplementary File 4.
9 See Supplementary File 5.
10 Proteins of interest were first identified in serum by two-dimensional difference in gel electrophoresis coupled with mass spectrometry. Proteins with p<0.05 and FC≥2 were validated in serum and EVs.
11 The full list of all differentially abundant miRNAs is not available.
12 The compHsp70 ELISA used detects both free and vesicular Hsp70. The authors then went on to isolate circulating tumor cells using Hsp70-based immunocapture from an additional 3 females with EC (data not included here).
13 See Table 1 and Supplementary File 3.
14 p53 status was only known in 20/115 females with EC.
References
1. Abu Saadeh F, Langhe R, Galvin DM, O Toole SA, O'Donnell DM, Gleeson N, et al. Procoagulant activity in gynaecological cancer patients; the effect of surgery and chemotherapy. Thromb Res. 2016;139:135-41.
2. Cheng JY, Feng MJ, Wu CC, Wang J, Chang TC, Cheng CM. Development of a Sampling Collection Device with Diagnostic Procedures. Anal Chem. 2016;88(15):7591-6.
3. Dziechciowski M, Zapala B, Skotniczny K, Gawlik K, Pawlica-Gosiewska D, Piwowar M, et al. Diagnostic and prognostic relevance of microparticles in peripheral and uterine blood of patients with endometrial cancer. Ginekol Pol. 2018;89(12):682-7.
4. Fan X, Zou X, Liu C, Cheng W, Zhang S, Geng X, et al. MicroRNA expression profile in serum reveals novel diagnostic biomarkers for endometrial cancer. Biosci Rep. 2021;41(6).
5. Fan X, Cao M, Liu C, Zhang C, Li C, Cheng W, et al. Three plasma-based microRNAs as potent diagnostic biomarkers for endometrial cancer. Cancer Biomark. 2021;31(2):127-38.
6. Herrero C, de la Fuente A, Casas-Arozamena C, Sebastian V, Prieto M, Arruebo M, et al. Extracellular Vesicles-Based Biomarkers Represent a Promising Liquid Biopsy in Endometrial Cancer. Cancers (Basel). 2019;11(12).
7. Mariscal J, Fernandez-Puente P, Calamia V, Abalo A, Santacana M, Matias-Guiu X, et al. Proteomic Characterization of Epithelial-Like Extracellular Vesicles in Advanced Endometrial Cancer. J Proteome Res. 2019;18(3):1043-53.
8. Qian T, Yu X, Xu A, Li H, Chen W, Zhong S. tRF-20-S998LO9D inhibits endometrial carcinoma by upregulating SESN2. Epigenomics. 2022;14(24):1563-77.
9. Rojalin T, Koster HJ, Liu J, Mizenko RR, Tran D, Wachsmann-Hogiu S, et al. Hybrid Nanoplasmonic Porous Biomaterial Scaffold for Liquid Biopsy Diagnostics Using Extracellular Vesicles. ACS Sens. 2020;5(9):2820-33.
10. Roman-Canal B, Moiola CP, Gatius S, Bonnin S, Ruiz-Miró M, González E, et al. EV-Associated miRNAs from Peritoneal Lavage are a Source of Biomarkers in Endometrial Cancer. Cancers (Basel). 2019;11(6).
11. Sommella E, Capaci V, Aloisio M, Salviati E, Campiglia P, Molinario G, et al. A Label-Free Proteomic Approach for the Identification of Biomarkers in the Exosome of Endometrial Cancer Serum. Cancers (Basel). 2022;14(24).
12. Song Y, Wang M, Tong H, Tan Y, Hu X, Wang K, et al. Plasma exosomes from endometrial cancer patients contain LGALS3BP to promote endometrial cancer progression. Oncogene. 2021;40(3):633-46.
13. Song Y, Ye L, Tan Y, Tong H, Lv Z, Wan X, et al. Therapeutic exosomes loaded with SERPINA5 attenuated endometrial cancer cell migration via the integrin β1/FAK signaling pathway. Cell Oncol (Dordr). 2022;45(5):861-72.
14. Srivastava A, Moxley K, Ruskin R, Dhanasekaran DN, Zhao YD, Ramesh R. A Non-invasive Liquid Biopsy Screening of Urine-Derived Exosomes for miRNAs as Biomarkers in Endometrial Cancer Patients. AAPS J. 2018;20(5):82.
15. Ura B, Biffi S, Monasta L, Arrigoni G, Battisti I, Di Lorenzo G, et al. Two Dimensional-Difference in Gel Electrophoresis (2D-DIGE) Proteomic Approach for the Identification of Biomarkers in Endometrial Cancer Serum. Cancers (Basel). 2021;13(14).
16. Wang J, Gong X, Yang L, Li L, Gao X, Ni T, et al. Loss of exosomal miR-26a-5p contributes to endometrial cancer lymphangiogenesis and lymphatic metastasis. Clin Transl Med. 2022;12(5):e846-e.
17. Wyciszkiewicz A, Kalinowska-Łyszczarz A, Nowakowski B, Kaźmierczak K, Osztynowicz K, Michalak S. Expression of small heat shock proteins in exosomes from patients with gynecologic cancers. Sci Rep. 2019;9(1):9817.
18. Xanthopoulos A, Samt AK, Guder C, Taylor N, Roberts E, Herf H, et al. Hsp70-A Universal Biomarker for Predicting Therapeutic Failure in Human Female Cancers and a Target for CTC Isolation in Advanced Cancers. Biomedicines. 2023;11(8).
19. Xu H, Gong Z, Shen Y, Fang Y, Zhong S. Circular RNA expression in extracellular vesicles isolated from serum of patients with endometrial cancer. Epigenomics. 2018;10(2):187-97.
20. Záveský L, Jandáková E, Turyna R, Langmeierová L, Weinberger V, Záveská Drábková L, et al. Evaluation of Cell-Free Urine microRNAs Expression for the Use in Diagnosis of Ovarian and Endometrial Cancers. A Pilot Study. Pathol Oncol Res. 2015;21(4):1027-35.
21. Záveský L, Jandakova E, Turyna R, Langmeierova L, Weinberger V, Minar L. Supernatant versus exosomal urinary microRNAs. Two fractions with different outcomes in gynaecological cancers. Neoplasma. 2016;63(1):121-32.
22. Zheng W, Yang J, Wang Y, Liu X. Exosomal miRNA-93 and miRNA-205 expression in endometrial cancer. J King Saud Univ Sci. 2020;32(1):1111-5.
23. Zhou L, Wang W, Wang F, Yang S, Hu J, Lu B, et al. Plasma-derived exosomal miR-15a-5p as a promising diagnostic biomarker for early detection of endometrial carcinoma. Mol Cancer. 2021;20(1):57.
