# Supplementary material for: Extracellular vesicles as biomarkers for endometrial cancer – A systematic review
Source: Transl Oncol. 2025 Sep 22;62:102543. doi: 10.1016/j.tranon.2025.102543 (PMC12493225; doi:10.1016/j.tranon.2025.102543)
Supplement: Supplementary file 2 [file mmc2.xlsx]

## Sheet: Sheet1
	Risk of Bias					Applicability
Study	Patient Selection	Index Test	Reference Standard	Flow and Timing		Patient Selection	Index Test	Reference Standard
Abu Saadeh et al. (2016) [1]	Low	Unclear	Low	Low		Low	High	Low
Cheng et al. (2016) [2]	Unclear	Unclear	Low	Unclear		Low	High	Low
Dziechciowski et al. (2018) [3]	Unclear	Unclear	Low	Unclear		Low	High	Low
Fan et al. (2021) [4]	High	Unclear	Low	High		Low	High	Low
Fan et al. (2021) [5]	High	Unclear	Low	High		Low	High	Low
Herrero et al. (2019) [6]	Unclear	Unclear	Low	Low		Low	Low	Low
Mariscal et al. (2019) [7]	Unclear	Unclear	Low	Unclear		Low	Low	Low
Qian et al. (2022) [8]	High	Unclear	Unclear	Low		Low	High	Low
Rojalin et al. (2020) [9]	Low	Unclear	Low	Unclear		Low	Low	Low
Roman Canal et al. (2019) [10]	Unclear	Unclear	Low	Low		Low	Low	Low
Sommella et al. (2022) [11]	Low	Unclear	Low	Low		Low	Low	Low
Song et al. (2021) [12]	Unclear	Unclear	Low	Low		Low	Low	Low
Song et al. (2022) [13]	Unclear	Unclear	Low	Unclear		Low	Low	Low
Srivastava et al. (2018) [14]	Unclear	High	Unclear	Low		Low	High	Low
Ura et al. (2021) [15]	Unclear	Unclear	Low	Low		Low	Low	Low
Wang et al. (2022) [16]	Unclear	High	Low	Unclear		Low	Unclear	Low
Wyciszkiewicz et al. (2019) [17]	Unclear	Unclear	Low	Low		Low	Low	Low
Xanthopoulos et al. (2023) [18]	High	High	Unclear	Unclear		High	High	Low
Xu et al. (2018) [19]	High	Unclear	Low	Low		Low	Low	Low
Záveský et al. (2015) [20]	Unclear	Unclear	Low	Low		Low	High	Low
Záveský et al. (2016) [21]	Unclear	Unclear	Low	Low		Low	High	Low
Zheng et al. (2020) [22]	Unclear	Unclear	Low	Unclear		Low	High	Low
Zhou et al. (2021) [23]	Unclear	Unclear	Low	Low		Low	Low	Low
References
1. Abu Saadeh F, Langhe R, Galvin DM, O Toole SA, O'Donnell DM, Gleeson N, et al. Procoagulant activity in gynaecological cancer patients; the effect of surgery and chemotherapy. Thromb Res. 2016;139:135-41.
2. Cheng JY, Feng MJ, Wu CC, Wang J, Chang TC, Cheng CM. Development of a Sampling Collection Device with Diagnostic Procedures. Anal Chem. 2016;88(15):7591-6.
3. Dziechciowski M, Zapala B, Skotniczny K, Gawlik K, Pawlica-Gosiewska D, Piwowar M, et al. Diagnostic and prognostic relevance of microparticles in peripheral and uterine blood of patients with endometrial cancer. Ginekol Pol. 2018;89(12):682-7.
4. Fan X, Zou X, Liu C, Cheng W, Zhang S, Geng X, et al. MicroRNA expression profile in serum reveals novel diagnostic biomarkers for endometrial cancer. Biosci Rep. 2021;41(6).
5. Fan X, Cao M, Liu C, Zhang C, Li C, Cheng W, et al. Three plasma-based microRNAs as potent diagnostic biomarkers for endometrial cancer. Cancer Biomark. 2021;31(2):127-38.
6. Herrero C, de la Fuente A, Casas-Arozamena C, Sebastian V, Prieto M, Arruebo M, et al. Extracellular Vesicles-Based Biomarkers Represent a Promising Liquid Biopsy in Endometrial Cancer. Cancers (Basel). 2019;11(12).
7. Mariscal J, Fernandez-Puente P, Calamia V, Abalo A, Santacana M, Matias-Guiu X, et al. Proteomic Characterization of Epithelial-Like Extracellular Vesicles in Advanced Endometrial Cancer. J Proteome Res. 2019;18(3):1043-53.
8. Qian T, Yu X, Xu A, Li H, Chen W, Zhong S. tRF-20-S998LO9D inhibits endometrial carcinoma by upregulating SESN2. Epigenomics. 2022;14(24):1563-77.
9. Rojalin T, Koster HJ, Liu J, Mizenko RR, Tran D, Wachsmann-Hogiu S, et al. Hybrid Nanoplasmonic Porous Biomaterial Scaffold for Liquid Biopsy Diagnostics Using Extracellular Vesicles. ACS Sens. 2020;5(9):2820-33.
10. Roman-Canal B, Moiola CP, Gatius S, Bonnin S, Ruiz-Miró M, González E, et al. EV-Associated miRNAs from Peritoneal Lavage are a Source of Biomarkers in Endometrial Cancer. Cancers (Basel). 2019;11(6).
11. Sommella E, Capaci V, Aloisio M, Salviati E, Campiglia P, Molinario G, et al. A Label-Free Proteomic Approach for the Identification of Biomarkers in the Exosome of Endometrial Cancer Serum. Cancers (Basel). 2022;14(24).
12. Song Y, Wang M, Tong H, Tan Y, Hu X, Wang K, et al. Plasma exosomes from endometrial cancer patients contain LGALS3BP to promote endometrial cancer progression. Oncogene. 2021;40(3):633-46.
13. Song Y, Ye L, Tan Y, Tong H, Lv Z, Wan X, et al. Therapeutic exosomes loaded with SERPINA5 attenuated endometrial cancer cell migration via the integrin β1/FAK signaling pathway. Cell Oncol (Dordr). 2022;45(5):861-72.
14. Srivastava A, Moxley K, Ruskin R, Dhanasekaran DN, Zhao YD, Ramesh R. A Non-invasive Liquid Biopsy Screening of Urine-Derived Exosomes for miRNAs as Biomarkers in Endometrial Cancer Patients. AAPS J. 2018;20(5):82.
15. Ura B, Biffi S, Monasta L, Arrigoni G, Battisti I, Di Lorenzo G, et al. Two Dimensional-Difference in Gel Electrophoresis (2D-DIGE) Proteomic Approach for the Identification of Biomarkers in Endometrial Cancer Serum. Cancers (Basel). 2021;13(14).
16. Wang J, Gong X, Yang L, Li L, Gao X, Ni T, et al. Loss of exosomal miR-26a-5p contributes to endometrial cancer lymphangiogenesis and lymphatic metastasis. Clin Transl Med. 2022;12(5):e846-e.
17. Wyciszkiewicz A, Kalinowska-Łyszczarz A, Nowakowski B, Kaźmierczak K, Osztynowicz K, Michalak S. Expression of small heat shock proteins in exosomes from patients with gynecologic cancers. Sci Rep. 2019;9(1):9817.
18. Xanthopoulos A, Samt AK, Guder C, Taylor N, Roberts E, Herf H, et al. Hsp70-A Universal Biomarker for Predicting Therapeutic Failure in Human Female Cancers and a Target for CTC Isolation in Advanced Cancers. Biomedicines. 2023;11(8).
19. Xu H, Gong Z, Shen Y, Fang Y, Zhong S. Circular RNA expression in extracellular vesicles isolated from serum of patients with endometrial cancer. Epigenomics. 2018;10(2):187-97.
20. Záveský L, Jandáková E, Turyna R, Langmeierová L, Weinberger V, Záveská Drábková L, et al. Evaluation of Cell-Free Urine microRNAs Expression for the Use in Diagnosis of Ovarian and Endometrial Cancers. A Pilot Study. Pathol Oncol Res. 2015;21(4):1027-35.
21. Záveský L, Jandakova E, Turyna R, Langmeierova L, Weinberger V, Minar L. Supernatant versus exosomal urinary microRNAs. Two fractions with different outcomes in gynaecological cancers. Neoplasma. 2016;63(1):121-32.
22. Zheng W, Yang J, Wang Y, Liu X. Exosomal miRNA-93 and miRNA-205 expression in endometrial cancer. J King Saud Univ Sci. 2020;32(1):1111-5.
23. Zhou L, Wang W, Wang F, Yang S, Hu J, Lu B, et al. Plasma-derived exosomal miR-15a-5p as a promising diagnostic biomarker for early detection of endometrial carcinoma. Mol Cancer. 2021;20(1):57.
