# Supplementary material for: Extracellular vesicles as biomarkers for endometrial cancer – A systematic review
Source: Transl Oncol. 2025 Sep 22;62:102543. doi: 10.1016/j.tranon.2025.102543 (PMC12493225; doi:10.1016/j.tranon.2025.102543)
Supplement: Supplementary file 3 [file mmc3.xlsx]

## Sheet: Sheet1
Elevated			Decreased
Biomarker	Biofluid	EV isolation	Biomarker	Biofluid	EV isolation
miR-16-2-3p [1]	Plasma	Precipitation	let-7b-5p [3]	Peritoneal lavage	Ultracentrifugation
miR-19a-3p [1]	Plasma	Precipitation	let-7e-5p [3]	Peritoneal lavage	Ultracentrifugation
miR-27a-3p [1]	Plasma	Precipitation	miR-10b-5p [3]	Peritoneal lavage	Ultracentrifugation
miR-32-5p [1]	Plasma	Precipitation	miR-17-3p [3]	Peritoneal lavage	Ultracentrifugation
miR-93 [2]	Serum	Precipitation	miR-18a-3p [3]	Peritoneal lavage	Ultracentrifugation
miR-106b-5p [1]	Plasma	Precipitation	miR-20a-5p [3]	Peritoneal lavage	Ultracentrifugation
miR-107 [1]	Plasma	Precipitation	miR-24-3p [3]	Peritoneal lavage	Ultracentrifugation
miR-142-3p [3]	Peritoneal lavage	Ultracentrifugation	miR-26b-5p [3]	Peritoneal lavage	Ultracentrifugation
miR-142-5p [3]	Peritoneal lavage	Ultracentrifugation	miR-28-3p [3]	Peritoneal lavage	Ultracentrifugation
miR-150-5p [3]	Peritoneal lavage	Ultracentrifugation	miR-29a-3p [3]	Peritoneal lavage	Ultracentrifugation
miR-154-3p [3]	Peritoneal lavage	Ultracentrifugation	miR-29a-5p [3]	Peritoneal lavage	Ultracentrifugation
miR-154-5p [3]	Peritoneal lavage	Ultracentrifugation	miR-29b-2-5p [3]	Peritoneal lavage	Ultracentrifugation
miR-181b-5p [1]	Plasma	Precipitation	miR-29b-3p [3]	Peritoneal lavage	Ultracentrifugation
miR-183-5p [4]	Plasma	Unknown	miR-29c-3p [3]	Peritoneal lavage	Ultracentrifugation
miR-223-3p [3]	Peritoneal lavage	Ultracentrifugation	miR-29c-5p [3]	Peritoneal lavage	Ultracentrifugation
miR-337-5p [3]	Peritoneal lavage	Ultracentrifugation	miR-30a-3p [3]	Peritoneal lavage	Ultracentrifugation
miR-342-3p [3]	Peritoneal lavage	Ultracentrifugation	miR-30a-5p [3]	Peritoneal lavage	Ultracentrifugation
miR-363-3p [1]	Plasma	Precipitation	miR-30b-5p [3]	Peritoneal lavage	Ultracentrifugation
miR-369-3p [3]	Peritoneal lavage	Ultracentrifugation	miR-30d-5p [3]	Peritoneal lavage	Ultracentrifugation
miR-409-3p [3]	Peritoneal lavage	Ultracentrifugation	miR-30e-3p [3]	Peritoneal lavage	Ultracentrifugation
miR-411-3p [4]	Plasma	Unknown	miR-31-3p [3]	Peritoneal lavage	Ultracentrifugation
miR-485-3p [3]	Peritoneal lavage	Ultracentrifugation	miR-31-5p [3]	Peritoneal lavage	Ultracentrifugation
miR-486-3p [1]	Plasma	Precipitation	miR-33a-5p [3]	Peritoneal lavage	Ultracentrifugation
miR-486-5p [1]	Plasma	Precipitation	miR-33b-5p [3]	Peritoneal lavage	Ultracentrifugation
miR-503-5p [1]	Plasma	Precipitation	miR-34b-3p [3]	Peritoneal lavage	Ultracentrifugation
miR-543 [3]	Peritoneal lavage	Ultracentrifugation	miR-34b-5p [3]	Peritoneal lavage	Ultracentrifugation
miR-550a-5p [1]	Plasma	Precipitation	miR-34c-3p [3]	Peritoneal lavage	Ultracentrifugation
miR-550b-3p [1]	Plasma	Precipitation	miR-34c-5p [3]	Peritoneal lavage	Ultracentrifugation
miR-629-5p [1]	Plasma	Precipitation	miR-92a-3p [3]	Peritoneal lavage	Ultracentrifugation
miR-656-3p [3]	Peritoneal lavage	Ultracentrifugation	miR-99a-3p [3]	Peritoneal lavage	Ultracentrifugation
miR-758-3p [3]	Peritoneal lavage	Ultracentrifugation	miR-100-5p [1]	Plasma	Precipitation
miR-873-5p [4]	Plasma	Unknown	miR-105-3p [1]	Plasma	Precipitation
miR-942-5p [1]	Plasma	Precipitation	miR-125a-5p [3]	Peritoneal lavage	Ultracentrifugation
miR-3158-5p [1]	Plasma	Precipitation	miR-125b-2-3p [3]	Peritoneal lavage	Ultracentrifugation
miR-3615 [1]	Plasma	Precipitation	miR-125b-5p [3]	Peritoneal lavage	Ultracentrifugation
miR-4732-5p [1]	Plasma	Precipitation	miR-128-3p [3]	Peritoneal lavage	Ultracentrifugation
			miR-130b-3p [3]	Peritoneal lavage	Ultracentrifugation
			miR-135a-5p [3]	Peritoneal lavage	Ultracentrifugation
			miR-140-3p [3]	Peritoneal lavage	Ultracentrifugation
			miR-141-3p [3]	Peritoneal lavage	Ultracentrifugation
			miR-143-3p [3]	Peritoneal lavage	Ultracentrifugation
			miR-145-5p [3]	Peritoneal lavage	Ultracentrifugation
			miR-146b-5p [1]	Plasma	Precipitation
			miR-148b-3p [3]	Peritoneal lavage	Ultracentrifugation
			miR-181a-5p [3]	Peritoneal lavage	Ultracentrifugation
			miR-181c-5p [3]	Peritoneal lavage	Ultracentrifugation
			miR-181d-5p [3]	Peritoneal lavage	Ultracentrifugation
			miR-187-3p [3]	Peritoneal lavage	Ultracentrifugation
			miR-190a-5p [3]	Peritoneal lavage	Ultracentrifugation
			miR-193a-3p [3]	Peritoneal lavage	Ultracentrifugation
			miR-193a-5p [3]	Peritoneal lavage	Ultracentrifugation
			miR-196a-5p [3]	Peritoneal lavage	Ultracentrifugation
			miR-196b-5p [3]	Peritoneal lavage	Ultracentrifugation
			miR-197-3p [1]	Plasma	Precipitation
			miR-199a-3p [4]	Plasma	Unknown
			miR-199b-5p [3]	Peritoneal lavage	Ultracentrifugation
			miR-200a-3p [3]	Peritoneal lavage	Ultracentrifugation
			miR-200c-3p [3]	Peritoneal lavage	Ultracentrifugation
			miR-203a-3p [3]	Peritoneal lavage	Ultracentrifugation
			miR-205 [2]	Serum	Precipitation
			miR-210-3p [3]	Peritoneal lavage	Ultracentrifugation
			miR-214-5p [3]	Peritoneal lavage	Ultracentrifugation
			miR-215-5p [1]	Plasma	Precipitation
			miR-218-5p [3]	Peritoneal lavage	Ultracentrifugation
			miR-296-5p [3]	Peritoneal lavage	Ultracentrifugation
			miR-320a [3]	Peritoneal lavage	Ultracentrifugation
			miR-324-5p [3]	Peritoneal lavage	Ultracentrifugation
			miR-326 [1]	Plasma	Precipitation
			miR-331-3p [3]	Peritoneal lavage	Ultracentrifugation
			miR-361-5p [3]	Peritoneal lavage	Ultracentrifugation
			miR-365a-5p [1]	Plasma	Precipitation
			miR-375 [1]	Plasma	Precipitation
			miR-377-5p [1]	Plasma	Precipitation
			miR-383-5p [3]	Peritoneal lavage	Ultracentrifugation
			miR-423-3p [3]	Peritoneal lavage	Ultracentrifugation
			miR-429 [3]	Peritoneal lavage	Ultracentrifugation
			miR-449a [3]	Peritoneal lavage	Ultracentrifugation
			miR-449b-5p [3]	Peritoneal lavage	Ultracentrifugation
			miR-452-5p [3]	Peritoneal lavage	Ultracentrifugation
			miR-487a-5p [1]	Plasma	Precipitation
			miR-497-5p [1]	Plasma	Precipitation
			miR-499a-5p [1]	Plasma	Precipitation
			miR-499b-3p [1]	Plasma	Precipitation
			miR-504-5p [3]	Peritoneal lavage	Ultracentrifugation
			miR-505-3p [3]	Peritoneal lavage	Ultracentrifugation
			miR-516b-5p [4]	Plasma	Unknown
			miR-545-3p [3]	Peritoneal lavage	Ultracentrifugation
			miR-551a [3]	Peritoneal lavage	Ultracentrifugation
			miR-551b-3p [3]	Peritoneal lavage	Ultracentrifugation
			miR-574-3p [1]	Plasma	Precipitation
			miR-582-5p [3]	Peritoneal lavage	Ultracentrifugation
			miR-584-5p [3]	Peritoneal lavage	Ultracentrifugation
			miR-598-3p [3]	Peritoneal lavage	Ultracentrifugation
			miR-652-3p [3]	Peritoneal lavage	Ultracentrifugation
			miR-708-5p [3]	Peritoneal lavage	Ultracentrifugation
			miR-767-5p [1]	Plasma	Precipitation
			miR-769-5p [3]	Peritoneal lavage	Ultracentrifugation
			miR-887-3p [3]	Peritoneal lavage	Ultracentrifugation
			miR-1197 [1]	Plasma	Precipitation
			miR-1246 [1]	Plasma	Precipitation
			miR-1271-5p [3]	Peritoneal lavage	Ultracentrifugation
			miR-1911-5p [1]	Plasma	Precipitation
			miR-2110 [3]	Peritoneal lavage	Ultracentrifugation
References
1. Zhou L, Wang W, Wang F, Yang S, Hu J, Lu B, et al. Plasma-derived exosomal miR-15a-5p as a promising diagnostic biomarker for early detection of endometrial carcinoma. Mol Cancer. 2021;20(1):57.
2. Zheng W, Yang J, Wang Y, Liu X. Exosomal miRNA-93 and miRNA-205 expression in endometrial cancer. J King Saud Univ Sci. 2020;32(1):1111-5.
3. Roman-Canal B, Moiola CP, Gatius S, Bonnin S, Ruiz-Miró M, González E, et al. EV-Associated miRNAs from Peritoneal Lavage are a Source of Biomarkers in Endometrial Cancer. Cancers (Basel). 2019;11(6).
4. Wang J, Gong X, Yang L, Li L, Gao X, Ni T, et al. Loss of exosomal miR-26a-5p contributes to endometrial cancer lymphangiogenesis and lymphatic metastasis. Clin Transl Med. 2022;12(5):e846-e.
