# Supplementary material for: Extracellular vesicles as biomarkers for endometrial cancer – A systematic review
Source: Transl Oncol. 2025 Sep 22;62:102543. doi: 10.1016/j.tranon.2025.102543 (PMC12493225; doi:10.1016/j.tranon.2025.102543)
Supplement: Supplementary file 4 [file mmc4.xlsx]

## Sheet: Sheet1
Elevated			Decreased
Biomarker	Biofluid	EV isolation	Biomarker	Biofluid	EV isolation
A2M [1]	Plasma	Precipitation	A1BG [1]	Plasma	Precipitation
A2MG [2]	Serum	Precipitation	AGT [1]	Plasma	Precipitation
AACT [2]	Serum	Precipitation	AHSG [1]	Plasma	Precipitation
ACTG1 [1]	Plasma	Precipitation	ANGPTL6 [1]	Plasma	Precipitation
ANXA2 [3]	Plasma	Precipitation	ATRN [1]	Plasma	Precipitation
APCS [1]	Plasma	Precipitation	C1QA [1]	Plasma	Precipitation
APOA4 [2]	Serum	Precipitation	C1QB [1]	Plasma	Precipitation
APOB [2]	Serum	Precipitation	C4BPA [1]	Plasma	Precipitation
APOC2 [2]	Serum	Precipitation	CD5L [1]	Plasma	Precipitation
APOD [2]	Serum	Precipitation	CFD [1]	Plasma	Precipitation
APOE [2]	Serum	Precipitation	CFP [1]	Plasma	Precipitation
ARF5 [1]	Plasma	Precipitation	COLEC10 [1]	Plasma	Precipitation
C1R [4]	Serum	Precipitation	CRP [1]	Plasma	Precipitation
C3 [1]	Plasma	Precipitation	DCD [1]	Plasma	Precipitation
C6 [1]	Plasma	Precipitation	DNAAF1 [1]	Plasma	Precipitation
C8A [1]	Plasma	Precipitation	F10 [1]	Plasma	Precipitation
C8B [1]	Plasma	Precipitation	F12 [1]	Plasma	Precipitation
C8G [1]	Plasma	Precipitation	F13A1 [1]	Plasma	Precipitation
CA1 [2]	Serum	Precipitation	F13B [1]	Plasma	Precipitation
CFHR1 [1]	Plasma	Precipitation	FCN3 [1]	Plasma	Precipitation
CLU [2]	Serum	Precipitation	FGB [1]	Plasma	Precipitation
COL19A1 [1]	Plasma	Precipitation	FGG [1]	Plasma	Precipitation
F11 [1]	Plasma	Precipitation	FGL1 [1]	Plasma	Precipitation
FAM173A [1]	Plasma	Precipitation	FN1 [1]	Plasma	Precipitation
FCGR3A [1]	Plasma	Precipitation	GC [1]	Plasma	Precipitation
FRMPD1 [1]	Plasma	Precipitation	GKN1 [1]	Plasma	Precipitation
GPX3 [2]	Serum	Precipitation	GRK5 [1]	Plasma	Precipitation
HBA1 [2]	Serum	Precipitation	HPX [1]	Plasma	Precipitation
HBB [2]	Serum	Precipitation	IGHM [1]	Plasma	Precipitation
HBD [2]	Serum	Precipitation	IGLV3-21 [1]	Plasma	Precipitation
HSP70 [5]	Plasma	None	LRG1 [1]	Plasma	Precipitation
IGHA1 [1]	Plasma	Precipitation	ORM1 [1]	Plasma	Precipitation
IGHV1-18 [1]	Plasma	Precipitation	PGLYRP2 [1]	Plasma	Precipitation
IGHV1-2 [1]	Plasma	Precipitation	PKD1L2 [1]	Plasma	Precipitation
IGHV1-45 [1]	Plasma	Precipitation	POLK [1]	Plasma	Precipitation
IGHV1-46 [1]	Plasma	Precipitation	PROS1 [1]	Plasma	Precipitation
IGHV1-69 [1]	Plasma	Precipitation	SAA1 [1]	Plasma	Precipitation
IGHV3-13 [1]	Plasma	Precipitation	SARM1 [1]	Plasma	Precipitation
IGHV3-15 [1]	Plasma	Precipitation	SERPINA1 [1]	Plasma	Precipitation
IGHV3-30-5 [1]	Plasma	Precipitation	SERPINA3 [1]	Plasma	Precipitation
IGHV3-43 [1]	Plasma	Precipitation	SERPINA6 [1]	Plasma	Precipitation
IGHV3-43D [1]	Plasma	Precipitation	SERPINA7 [1]	Plasma	Precipitation
IGHV3-49 [1]	Plasma	Precipitation	SERPINC1 [1]	Plasma	Precipitation
IGHV3-64 [1]	Plasma	Precipitation	SH3PXD2B [1]	Plasma	Precipitation
IGHV3-64D [1]	Plasma	Precipitation	SHBG [1]	Plasma	Precipitation
IGHV3-72 [1]	Plasma	Precipitation	TF [1]	Plasma	Precipitation
IGHV3-74 [1]	Plasma	Precipitation	TTR [1]	Plasma	Precipitation
IGHV4-28 [1]	Plasma	Precipitation
IGKC [1]	Plasma	Precipitation
IGKV1-16 [1]	Plasma	Precipitation
IGKV1-33 [1]	Plasma	Precipitation
IGKV1-8 [1]	Plasma	Precipitation
IGKV2-24 [1]	Plasma	Precipitation
IGKV2-40 [1]	Plasma	Precipitation
IGKV3D-15 [1]	Plasma	Precipitation
IGKV4-1 [1]	Plasma	Precipitation
IGLC3 [1]	Plasma	Precipitation
IGLV1-51 [1]	Plasma	Precipitation
IGLV2-8 [1]	Plasma	Precipitation
IGLV4-69 [1]	Plasma	Precipitation
IGLV6-57 [1]	Plasma	Precipitation
IGLV7-43 [1]	Plasma	Precipitation
IGLV7-46 [1]	Plasma	Precipitation
IGLV9-49 [1]	Plasma	Precipitation
ITIH1 [1]	Plasma	Precipitation
ITIH2 [1]	Plasma	Precipitation
ITIH4 [4]	Serum	Precipitation
KLKB1 [1]	Plasma	Precipitation
LPA [2]	Serum	Precipitation
LRRC28 [1]	Plasma	Precipitation
P0DOX5 [1]	Plasma	Precipitation
Perforin [6]	Serum	Ultracentrifugation
PF4V1 [2]	Serum	Precipitation
PON1 [2]	Serum	Precipitation
PPBP [1]	Plasma	Precipitation
PRDX6 [1]	Plasma	Precipitation
PROS [2]	Serum	Precipitation
PZP [2]	Serum	Precipitation
SAA4 [2]	Serum	Precipitation
SERPINF2 [2]	Serum	Precipitation
SPCS3 [1]	Plasma	Precipitation
THRB [2]	Serum	Precipitation
TRIM3 [1]	Plasma	Precipitation
TUBA1C [1]	Plasma	Precipitation
VTN [2]	Serum	Precipitation
References
1. Song Y, Wang M, Tong H, Tan Y, Hu X, Wang K, et al. Plasma exosomes from endometrial cancer patients contain LGALS3BP to promote endometrial cancer progression. Oncogene. 2021;40(3):633-46.
2. Sommella E, Capaci V, Aloisio M, Salviati E, Campiglia P, Molinario G, et al. A Label-Free Proteomic Approach for the Identification of Biomarkers in the Exosome of Endometrial Cancer Serum. Cancers (Basel). 2022;14(24).
3. Herrero C, de la Fuente A, Casas-Arozamena C, Sebastian V, Prieto M, Arruebo M, et al. Extracellular Vesicles-Based Biomarkers Represent a Promising Liquid Biopsy in Endometrial Cancer. Cancers (Basel). 2019;11(12).
4. Ura B, Biffi S, Monasta L, Arrigoni G, Battisti I, Di Lorenzo G, et al. Two Dimensional-Difference in Gel Electrophoresis (2D-DIGE) Proteomic Approach for the Identification of Biomarkers in Endometrial Cancer Serum. Cancers (Basel). 2021;13(14).
5. Xanthopoulos A, Samt AK, Guder C, Taylor N, Roberts E, Herf H, et al. Hsp70-A Universal Biomarker for Predicting Therapeutic Failure in Human Female Cancers and a Target for CTC Isolation in Advanced Cancers. Biomedicines. 2023;11(8).
6. Wyciszkiewicz A, Kalinowska-Łyszczarz A, Nowakowski B, Kaźmierczak K, Osztynowicz K, Michalak S. Expression of small heat shock proteins in exosomes from patients with gynecologic cancers. Sci Rep. 2019;9(1):9817.
