# Supplementary material for: Extracellular vesicles as biomarkers for endometrial cancer – A systematic review
Source: Transl Oncol. 2025 Sep 22;62:102543. doi: 10.1016/j.tranon.2025.102543 (PMC12493225; doi:10.1016/j.tranon.2025.102543)
Supplement: Supplementary file 5 [file mmc5.xlsx]

## Sheet: Sheet1
	Biomarker	Biofluid	EV isolation	Elevated	Decreased
miRNAs	miR-15a-5p [1]	Plasma	Precipitation	Deep infiltration Large tumor size p53-abnormal
	miR-26a-5p [2]	Plasma	Unknown		Late stage Lymph node metastases
	miR-93 [3]	Serum	Precipitation	Late stage Distant metastases Reduced overall survival
	miR-205 [3]	Serum	Precipitation		Late stage Distant metastases Lymph node metastases Reduced overall survival
Proteins	ACTG1 [4]	Plasma	Precipitation	Metastases
	ANXA2 [5]	Plasma	Precipitation	Non-endometrioid High grade Late stage High risk of recurrence
	APOE [6]	Serum	Precipitation	Late stage
	CA1 [6]	Serum	Precipitation	Early stage
	CFD [4]	Plasma	Precipitation		Metastases
	CFHR1 [4]	Plasma	Precipitation	Metastases
	DCD [4]	Plasma	Precipitation		Metastases
	HBD [6]	Serum	Precipitation	Early stage
	IGHV1-2 [4]	Plasma	Precipitation	Metastases
	IGKV3-20 [4]	Plasma	Precipitation	Metastases
	IGHV3-43 [4]	Plasma	Precipitation	Metastases
	LGALS3BP [4]	Plasma	Precipitation	Metastases
	LRRC28 [4]	Plasma	Precipitation	Metastases
	ORM1 [4]	Plasma	Precipitation	Metastases
	PF4V1 [6]	Serum	Precipitation	Early stage
	PGLYRP2 [4]	Plasma	Precipitation		Metastases
	PKD1L2 [4]	Plasma	Precipitation		Metastases
	POLK [4]	Plasma	Precipitation		Metastases
	PPBP [4]	Plasma	Precipitation	Metastases
	PRDX6 [4]	Plasma	Precipitation	Metastases
References
1. Zhou L, Wang W, Wang F, Yang S, Hu J, Lu B, et al. Plasma-derived exosomal miR-15a-5p as a promising diagnostic biomarker for early detection of endometrial carcinoma. Mol Cancer. 2021;20(1):57.
2. Wang J, Gong X, Yang L, Li L, Gao X, Ni T, et al. Loss of exosomal miR-26a-5p contributes to endometrial cancer lymphangiogenesis and lymphatic metastasis. Clin Transl Med. 2022;12(5):e846-e.
3. Zheng W, Yang J, Wang Y, Liu X. Exosomal miRNA-93 and miRNA-205 expression in endometrial cancer. J King Saud Univ Sci. 2020;32(1):1111-5.
4. Song Y, Wang M, Tong H, Tan Y, Hu X, Wang K, et al. Plasma exosomes from endometrial cancer patients contain LGALS3BP to promote endometrial cancer progression. Oncogene. 2021;40(3):633-46.
5. Herrero C, de la Fuente A, Casas-Arozamena C, Sebastian V, Prieto M, Arruebo M, et al. Extracellular Vesicles-Based Biomarkers Represent a Promising Liquid Biopsy in Endometrial Cancer. Cancers (Basel). 2019;11(12).
6. Sommella E, Capaci V, Aloisio M, Salviati E, Campiglia P, Molinario G, et al. A Label-Free Proteomic Approach for the Identification of Biomarkers in the Exosome of Endometrial Cancer Serum. Cancers (Basel). 2022;14(24).
