# Supplementary material for: Extracellular vesicles as biomarkers for endometrial cancer – A systematic review
Source: Transl Oncol. 2025 Sep 22;62:102543. doi: 10.1016/j.tranon.2025.102543 (PMC12493225; doi:10.1016/j.tranon.2025.102543)
Supplement: Supplementary file 6 — Supplementary material [file mmc6.xlsx]

## Sheet: Sheet1
	Biomarker	Biofluid	EV isolation	Biomarker type	Performance	Cohorts used to assess performance
miRNAs	miR-10b-5p [1]	Peritoneal lavage	Ultracentrifugation	Diagnostic	AUC = 0.96, 95% CI = 0.93 - 0.99 Sensitivity = 86.4% Specificity = 93.0% Accuracy = 89.7%	Performance was assessed in the discovery cohort
	miR-15a-5p [2]	Plasma	Precipitation	Diagnostic	AUC = 0.82	Performance was assessed in an independent validation cohort
	miR-15a-5p, miR-106b-5p & miR-107 [2]	Plasma	Precipitation	Diagnostic	AUC = 0.87	Performance was assessed in an independent validation cohort
	miR-26a-5p [3]	Plasma	Unknown	Prognostic	AUC = 0.83	Performance was assessed in a validation cohort that included the discovery cohort
	miR-34b-3p [1]	Peritoneal lavage	Ultracentrifugation	Diagnostic	AUC = 0.90, 95% CI = 0.87 - 0.93 Sensitivity = 71.9% Specificity = 78.6% Accuracy = 75.2%	Performance was assessed in the discovery cohort
	miR-34c-3p [1]	Peritoneal lavage	Ultracentrifugation	Diagnostic	AUC = 0.95, 95% CI = 0.93 - 0.97 Sensitivity = 89.3% Specificity = 79.4% Accuracy = 84.3%	Performance was assessed in the discovery cohort
	miR-34c-5p [1]	Peritoneal lavage	Ultracentrifugation	Diagnostic	AUC = 0.92, 95% CI = 0.89 - 0.96 Sensitivity = 86.0% Specificity = 83.0% Accuracy = 84.5%	Performance was assessed in the discovery cohort
	miR-93 [4]	Serum	Precipitation	Prognostic	AUC = 0.99 Sensitivity = 93% Specificity = 97%	Performance was assessed in the discovery cohort
	miR-106b-5p [2]	Plasma	Precipitation	Diagnostic	AUC = 0.61	Performance was assessed in an independent validation cohort
	miR-107 [2]	Plasma	Precipitation	Diagnostic	AUC = 0.68	Performance was assessed in an independent validation cohort
	miR-200b-3p [1]	Peritoneal lavage	Ultracentrifugation	Diagnostic	AUC = 0.92, 95% CI = 0.89 - 0.95 Sensitivity = 82.4% Specificity = 86.9% Accuracy = 84.6%	Performance was assessed in the discovery cohort
	miR-383-5p [1]	Peritoneal lavage	Ultracentrifugation	Diagnostic	AUC = 0.96, 95% CI = 0.94 - 0.99 Sensitivity = 87.6% Specificity = 89.2% Accuracy = 88.4%	Performance was assessed in the discovery cohort
	miR-449b-5p [1]	Peritoneal lavage	Ultracentrifugation	Diagnostic	AUC = 0.93, 95% CI = 0.90 - 0.96 Sensitivity = 89.6% Specificity = 83.0% Accuracy = 86.4%	Performance was assessed in the discovery cohort
	miR-2110 [1]	Peritoneal lavage	Ultracentrifugation	Diagnostic	AUC = 91, 95% CI = 0.88 - 0.94 Sensitivity = 74.8% Specificity = 85.5% Accuracy = 80.2%	Performance was assessed in the discovery cohort
Proteins	ANXA2 [5]	Plasma	Precipitation	Diagnostic	AUC = 0.75	Performance was assessed in a validation cohort that included the discovery cohort
	APOE [6]	Serum	Precipitation	Prognostic	AUC = 0.81 Sensitivity = 83.33% Specificity = 68.57%	Performance was assessed in a validation cohort that included the discovery cohort
	APOE, HBD & PF4V1 [6]	Serum	Precipitation	Diagnostic	AUC = 0.84 Sensitivity = 82.86% Specificity = 71.43%	Performance was assessed in a validation cohort that included the discovery cohort
	C1R & ITIH4 [7]	Serum	Precipitation	Diagnostic	AUC = 0.81 Sensitivity = 80.0% Specificity = 86.7%	Performance was assessed in the discovery cohort
	CA1, HBD & PF4V1 [6]	Serum	Precipitation	Prognostic	AUC = 0.98 Sensitivity = 100% Specificity = 86.11%	Performance was assessed in a validation cohort that included the discovery cohort
	LGALS3BP [8]	Plasma	Precipitation	Diagnostic	AUC = 0.74	Performance was assessed in an independent validation cohort
	SERPINA5 [9]	Plasma	Precipitation	Diagnostic	AUC = 0.77	Performance was assessed in an independent validation cohort
Others	SERS spectra [10]	Serum	Ultracentrifugation	Diagnostic	Sensitivity = 100% Specificity = 99.2% Accuracy = 99.4%	Performance was assessed in the discovery cohort
	tRF-20-S998LO9D [11]	Serum	Ultracentrifugation	Diagnostic	AUC = 0.77	Performance was assessed in the discovery cohort
References
1. Roman-Canal B, Moiola CP, Gatius S, Bonnin S, Ruiz-Miró M, González E, et al. EV-Associated miRNAs from Peritoneal Lavage are a Source of Biomarkers in Endometrial Cancer. Cancers (Basel). 2019;11(6).
2. Zhou L, Wang W, Wang F, Yang S, Hu J, Lu B, et al. Plasma-derived exosomal miR-15a-5p as a promising diagnostic biomarker for early detection of endometrial carcinoma. Mol Cancer. 2021;20(1):57.
3. Wang J, Gong X, Yang L, Li L, Gao X, Ni T, et al. Loss of exosomal miR-26a-5p contributes to endometrial cancer lymphangiogenesis and lymphatic metastasis. Clin Transl Med. 2022;12(5):e846-e.
4. Zheng W, Yang J, Wang Y, Liu X. Exosomal miRNA-93 and miRNA-205 expression in endometrial cancer. J King Saud Univ Sci. 2020;32(1):1111-5.
5. Herrero C, de la Fuente A, Casas-Arozamena C, Sebastian V, Prieto M, Arruebo M, et al. Extracellular Vesicles-Based Biomarkers Represent a Promising Liquid Biopsy in Endometrial Cancer. Cancers (Basel). 2019;11(12).
6. Sommella E, Capaci V, Aloisio M, Salviati E, Campiglia P, Molinario G, et al. A Label-Free Proteomic Approach for the Identification of Biomarkers in the Exosome of Endometrial Cancer Serum. Cancers (Basel). 2022;14(24).
7. Ura B, Biffi S, Monasta L, Arrigoni G, Battisti I, Di Lorenzo G, et al. Two Dimensional-Difference in Gel Electrophoresis (2D-DIGE) Proteomic Approach for the Identification of Biomarkers in Endometrial Cancer Serum. Cancers (Basel). 2021;13(14).
8. Song Y, Wang M, Tong H, Tan Y, Hu X, Wang K, et al. Plasma exosomes from endometrial cancer patients contain LGALS3BP to promote endometrial cancer progression. Oncogene. 2021;40(3):633-46.
9. Song Y, Ye L, Tan Y, Tong H, Lv Z, Wan X, et al. Therapeutic exosomes loaded with SERPINA5 attenuated endometrial cancer cell migration via the integrin β1/FAK signaling pathway. Cell Oncol (Dordr). 2022;45(5):861-72.
10. Rojalin T, Koster HJ, Liu J, Mizenko RR, Tran D, Wachsmann-Hogiu S, et al. Hybrid Nanoplasmonic Porous Biomaterial Scaffold for Liquid Biopsy Diagnostics Using Extracellular Vesicles. ACS Sens. 2020;5(9):2820-33.
11. Qian T, Yu X, Xu A, Li H, Chen W, Zhong S. tRF-20-S998LO9D inhibits endometrial carcinoma by upregulating SESN2. Epigenomics. 2022;14(24):1563-77.
